# Supplementary material for: Glucocorticoid-dependent REDD1 expression reduces muscle metabolism to enable adaptation under energetic stress
Source: BMC Biol. 2018 Jun 12;16:65. doi: 10.1186/s12915-018-0525-4 (PMC5998563; doi:10.1186/s12915-018-0525-4)
Supplement: Supplementary file 3 — Individual data values for all experiments in an Excel file. Data sets are sorted by figure. (XLSX 35 kb) [file 12915_2018_525_MOESM3_ESM.xlsx]

## Sheet: Fig1
		WT normoxia		WT hypoxia		KO normoxia		KO hypoxia					WT CTRL		WT exercise		KO CTRL		KO exercise
		mean	SEM	mean	SEM	mean	SEM	mean	SEM				mean	SEM	mean	SEM	mean	SEM	mean	SEM
panel a	p-AMPK (p/total)	1	0.175059	0.932514	0.220582	0.945709	0.18535	2.11219	0.810805		panel g	p-AMPK (p/total)	1	0.142492	3.10432	0.388873	0.828382	0.10908	5.08907	1.13592
panel b	glycogen (mg/g)	1.12186	0.147872	1.88282	0.171063	2.02448	0.236791	1.91631	0.318284		panel h	glycogen (mg/g)	1.76683	0.30572	0.825	0.201	2.56301	0.194108	0.728	0.167
panel c	TA weight (mg)	52.093	2.28	52.057	1.693	53.807	2.957	43.307	2.474		panel i	MAV (m/min)	26.11	0.71			21.96	1.33
	GAS weight (mg)	163.657	5.608	149.529	3.97802	157.029	4.64861	130	8.44139
	SOL weight (mg)	7.65	0.454737	7.07857	0.407206	7.95833	0.338973	6.53	0.457056
		WT CTRL		WT fasted		KO CTRL		KO fasted
		mean	SEM	mean	SEM	mean	SEM	mean	SEM
panel d	p-AMPK	1	0.142492	2.538	0.173	0.828382	0.10908	3.989	0.58
panel e	glycogen (mg/g)	1.76683	0.30572	1.04079	0.119409	2.56301	0.194108	0.915836	0.141514
panel f	TA weight (mg)	48.95	2.1	43.58	1.83	48.76	2.55	40.76	1.66
	GAS weight (mg)	136.33	7.58	126.48	4.63	147.29	4.91	122.95	3.88
	WAT weight (mg)	249.13	15.49	68.38	20.7	342.05	26.77	43.54	8.52

## Sheet: Fig2
		WT		KO						WT DEX		KO DEX		AAV-GFP		AAV-REDD1
		mean	SEM	mean	SEM					mean	SEM	mean	SEM	mean	SEM	mean	SEM
panel b	state 4	355.249	26.2465	340.051	14.2893			panel f	state 4	270	40	446	64	140.376	17.7544	106.281	15.4342
	state 3	1019.8	85.0479	924.52	72.0681				state 3	1684.03	227.992	2132	280	660.075	83.0728	446.413	55.9911
panel c	Citrate S	871.464	35.625	845.411	30.7341
	COX	115.429	3.88193	120.569	7.09998
panel d	mtDNA	WT		KO
		individual data
		0.636363		0.811083
		0.893736		0.863292
		0.899953		0.912515
		1.10797		1.04096
		1.46198		1.99021
				2.20064
		WT		KO
		mean	SEM	mean	SEM
panel e	a-tubulin	13.0058	4.23126	12.6401	3.3192
	PGC1a	15.7214	3.32621	15.593	2.62118
	PGC1b	16.5746	4.45277	16.4299	2.33493
	NRF-1	19.1497	3.33764	18.69	2.47169
	NRF-2	16.1245	3.91296	15.9458	2.48129
	Tfam	14.8954	5.37472	14.6162	3.00216

## Sheet: Fig3
		siCTRL		siREDD1					siCTRL		siREDD1
		mean	SEM	mean	SEM				mean	SEM	mean	SEM
panel d	IP3R/GRP75	15.3436	0.681596	21.5614	0.870722		panel f	ATP	1	0.0329718	1.16927	0.0511021
	IP3R/VDAC	76.1786	5.45966	103.679	6.20336
		WT DEX		KO DEX
		individual data
panel e	IP3R/VDAC	495.2		858.9
		521.9		930.9
		412		1087.8
		343.5		710.4
		330		512.1
				681.5

## Sheet: Fig4
		WT	WT DEX	KO	KO DEX			siCTRL	siREDD1	siCTRL	siREDD1
		individual data						-	-	oligo	oligo
panel b	Akt p/tot		1.16785		1.04686			individual data
			0.239135		0.382053	panel d	puromycin	87.4485	143.353	28.6756	48.5858
			0.216252		0.582768			100.042	95.9451	34.0308	57.9088
	PRAS40 p/tot		0.984355		1.6817			112.509	130.183	25.4383	69.116
			0.6353		0.75584
			1.54507		2.17543
	S6 p/tot		0.798626		1.62987
			1.48557		3.35648
			1.27215		2.7179
			0.443653
	4EBP1 p/tot		0.878351		0.98161
			1.10789		1.76636
			1.12289		1.1392
			0.890863		1.70123
panel c	mTOR	1.52785	7.14414	0.873527	1.35954
		1.24949	3.84605	3.22495	0.644233
		0.222657	4.63946	1.77895	0.590909
		0.662086	3.32604	1.19631
		1.33791	0.870265
		0.383363	1.46573
		1.61664

## Sheet: Fig5
		WT		WT DEX		KO		KO DEX
		mean	SEM	mean	SEM	mean	SEM	mean	SEM
panel a	Akt p/tot	1	0.162	0.666	0.055	0.894	0.1184	0.863	0.1
	GSK3 p/tot	1	0.092	0.958	0.098	0.946	0.136	1.014	0.147
	HKII	1	0.05973	0.79	0.117587	0.78	0.0847615	0.93	0.0352404
		WT	WT DEX	KO	KO DEX
		individual data
panel b	HKII	0.950881	0.541528	0.950804	0.803527
		1.17959	0.79331	0.780012	0.704161
		1.06781	0.864094	0.812906	0.909696
		0.854795	0.358602		0.382204
		1.02785	0.393204
		0.951036	0.42877
		0.968048
		siCTRL		siREDD1
		mean	SEM	mean	SEM
panel c	HKII/VDAC	4.6251	0.477798	5.988	0.153851
		mean	SEM	mean	SEM
panel d	glycogen	1.12186	0.147872	2.02448	0.236791

## Sheet: Fig6
		WT		KO			panel a, bottom	VO2 (cycle-to-cycle data)
		mean	SEM	mean	SEM			WT		KO
panel a, left	VO2	3837.53	67.2771	4273.2	52.5314			mean	SEM	mean	SEM
	VCO2	3376.77	77.5658	3722.12	64.5805			3765.09	470.109	4164.88	364.118
	RER	0.877854	0.00838094	0.869107	0.00728123			3229.87	607.713	4116.45	166.142
							10:00:00	2700.12	180.575	3615.11	191.762
panel a, right	VO2	3070.39	62.3271	3584.19	141.136			2659.13	158.068	3584.31	188.942
	VCO2	2674.96	79.4086	3205.79	132.413			2910.4	165.658	3483.15	126.012
	RER	0.871262	0.0177532	0.896265	0.0150578			2954.12	267.483	3555.05	196.736
								2672.31	185.993	3529.46	195.893
								2582.42	61.1581	3537.18	158.828
panel b	Immobile activity	04:29:57.923000	00:16:41.038000	04:30:22.231000	00:10:44.806000			2924.01	446.305	3406.82	268.339
	Global move	05:20:24.385000	00:20:33.270000	05:21:45.077000	00:15:54.462000			2856.01	55.9739	3326.45	152.331
								2671.82	170.581	3728.67	294.598
panel c	food intake	248.442	3.39674	253.6	5.027			3195.3	263.345	3625.13	84.5194
								3139.8	331.005	3878.45	234.285
								2754.47	105.913	3324.69	208.281
panel d	temperature	35.8583	0.136858	36.4704	0.12231			2798.45	134.803	3415	104.751
								2919.48	105.517	3311.84	80.3854
							13:00:00	2727	132.784	3236.05	123.08
panel e	body wt (g)	42.3182	1.57549	35.7818	1.08442			3137.26	275.528	3387.4	126.105
	WAT (mg)	2532.97	262.776	1634.33	219.222			2864.76	206.9	3323.57	118.923
	kidney (mg)	244.721	8.50864	248.362	11.3774			2745.86	151.765	3637.52	206.587
	spleen (mg)	105.58	9.44493	103.25	10.6604			2688.68	118.382	3180.44	145.051
	TA (mg)	56.3111	1.70022	55.6778	1.31199			3037.66	103.897	3311.7	112.083
	GAS (mg)	177.106	5.01237	160.794	2.96466			2479.63	230.606	3349.9	163.041
	SOL (mg)	11.3455	0.517033	9.885	0.316408			2749.53	174.168	3218.95	195.319
	QUAD (mg)	231.769	7.25938	198.72	9.87963			2789.72	96.1945	3401.35	187.065
								2731.89	151.7	3356.46	196.336
								2778.02	160.852	3466.77	258.161
								2800.28	175.138	3477.49	194.538
								3027.81	161.149	3359.17	162.225
								2896.13	227.758	3409.71	165.997
							16:00:00	2826.89	159.669	3238.77	159.379
								2685.17	105.842	3538.7	181.91
								2638.93	191.737	3301.73	160.42
								2866.7	199.087	3407.43	168.24
								2650.71	148.295	3293.77	83.784
								2669.58	113.325	3519.93	171.279
								2996.58	107.708	3498.99	228.639
								2926.73	158.604	3478.62	264.993
								2875.86	129.686	3497.61	232.21
								2802.69	119.497	3647.82	290.48
								2680.13	120.67	3368.32	210.542
								2799.77	197.726	3634.99	135.194
								2764.5	123.204	3608.66	166.382
								3239.07	112.059	3364.72	251.552
							19:00:00	3358.55	350.874	3592.54	235.983
								3406.72	210.649	3563.97	209.605
								3341.48	201.287	3614.22	238.848
								3667.24	128.075	3873.09	227.852
								3674.5	184.477	3849.48	110.472
								3669.26	109.606	4105.96	217.018
								3498.09	268.578	4093.34	205.463
								3620.26	98.1866	3875.89	149.845
								3532.31	229.301	3834.98	145.772
								3731.25	267.138	4071.05	140.045
								3841.75	178.897	3774.51	217.067
								3536.18	163.091	4033.73	187.345
								3760.36	219.011	4129.79	193.827
								3710.14	210.877	3936.42	243.114
							22:00:00	3478.16	168.016	3859.41	209.939
								3513.18	194.383	3934	222.301
								3562.46	142.108	3894.13	195.351
								3202.7	121.678	3700.04	205.451
								3310.15	145.025	3755.47	203.31
								3400.88	180.144	3623.71	192.913
								3515.41	199.006	3841.09	239.977
								3517.56	171.725	4184.06	202.062
								3215.46	90.2777	4155.52	332.284
								3178.15	183.273	3871.18	183.771
								2900	240.662	3784.45	224.695
								3275.59	247.169	3821.28	200.215
								3170.87	225.498	3626.82	160.53
								3440.47	173.678	3732.3	241.357
							01:00:00	3310.68	248.016	3750.34	205.663
								3283.03	180.169	3805.11	183.244
								2951.14	214.016	3743.39	207.664
								3253.98	172.62	3863.94	182.776
								2958.23	189.558	3869.21	222.616
								3077.1	127.218	3689.99	185.496
								3264.12	156.562	3693.54	134.762
								3340.76	182.116	3744.85	227.475
								3159.28	89.5642	3593.32	151.484
								2930.55	131.86	3597.14	221.655
								3129.48	147.483	3637.1	189.612
								3311.94	215.872	3639.37	193.823
								2985.65	98.5876	3514.86	183.284
								2864.65	175.037	3649.15	178.032
							04:00:00	2885.24	120.845	3704.1	280.076
								2977.44	185.902	3564.72	202.757
								2999.89	127.151	3850.82	287.744
								3158.49	200.919	3781.92	254.088
								3255.02	183.177	3495.22	202.157
								3530.26	126.601	3604.84	237.05
								3350.97	131.42	3791.74	131.908
								2962.76	132.92	3681.37	298.95
								3229.98	107.954	3568.62	219.421
								3323.77	246.444	3683.54	225.848
								3114.23	199.441	3681.47	159.927
								3161.19	131.585	3604.98	125.674
								3121.86	111.155	3631.45	166.488
								3637.37	177.522	3518.08	259.211
							07:00:00	3109.55	113.497	3296.73	176.075
								3086.46	177.235	3414.53	134.496
								2611.23	171.481	3304.71	138.801
								2558.02	58.3678	3270.81	190.187
								2897.31	167.234	3420.63	155.054
								2570.22	255.788	3344.88	203.212
								2648.66	121.915	3332.19	151.051
								2815.15	146.405	3278.98	160.072
								2880.11	128.611	3478.85	242.289
								2830.46	171.477	3570.87	323.66
								2888.71	111.028	3639.75	167.133
								3011.65	282.376	3354.39	159.783
								2736.1	133.948	3093.01	183.355
								2718.38	190.985	3102.22	86.7835
							10:00:00	2865.72	59.6145	3254.89	216.389
								2891.86	149.3	2959.05	187.812
								2488.81	144.943	3200.28	280.531
								3210.17	314.357	3166.05	96.7314
								2833.59	374.04	2809.38	268.567
								2561.86	127.948	2800.45	397.501
								2753.8	11.931	3086.81	216.714
								3306.48	395.842	3191.99	260.895
								2985.72	539.935	3101.36	354.492
								2918.38	134.899	3102.41	342.005
								2624.95	89.458	3079.2	172.078
								2485.67	226.893	2670.22	234.993
								2706.83	128.725	3052.63	210.019
								2997.6	342.667	3075.14	227.394
							13:00:00	2455.93	47.916	3026.36	299.009
								2880.11	67.2965	2951.37	239.788
								3023.66	232.997	2878.05	138.689
								3011.87	364.968	2711.72	151.701
								2904.03	154.385	3244.73	340.222
